# Supplementary material for: Larval surveys reveal breeding site preferences of malaria vector Anopheles spp. in Zanzibar City
Source: PLoS One. 2025 May 16;20(5):e0313248. doi: 10.1371/journal.pone.0313248 (PMC12083835; doi:10.1371/journal.pone.0313248)
Supplement: S2 File — (CSV) [file pone.0313248.s013.csv]

Site	Site Type	Temporary	Coordinates	Anopheles Caught	# Anopheles Caught	Log(#Anopheles Caught)	Culex Caught	# Culex Caught	Log(#Culex Caught)	Aedes Caught	# Aedes Caught	Log(#Aedes Caught)	% Dips with Anopheles	% Dips with Culex	% Dips with Aedes	Outdoor Temp (˚C)	Water Temp (˚C)	% Shade	% Veg Cover	Large Dump within 3m	Trash within 3m	Depth (cm)	Salinity	Predator in Quadrat	pH	Relative Turbidity	Relative Chlorophyll	Site Perimeter	Time of Day	(Semi)permanent	Artificial	Concentration DO	DO Saturation	Concrete	Plastic/Rubber	Natural	Visit	Rain within 48hrs	Date Sampled
1	Artificial Pond	0	6˚9'50" S 39˚11'15" E	1	4	0.60205999132796	0	0		0	0		60.0	0.0	0.0	37.0	31.0	10.0	0.00	0	0	7.0	0	0		-0.01019580	0.998325560	4.0	9:00	1	1			1	0	0	1	4.10	41124
1	Artificial Pond	0	6˚9'50" S 39˚11'15" E	1	2	0.30102999566398	0	0		0	0		40.0	0.0	0.0	37.0	31.0	90.0	0.00	0	0	7.0	0	0		0.04969624	1.004187958	4.0	9:30	1	1			1	0	0	1	4.10	41124
1	Artificial Pond	0	6˚9'50" S 39˚11'15" E	1	1	0.00000000000000	0	0		0	0		20.0	0.0	0.0	37.0	33.0	0.0	0.00	0	0	7.0	0	0		0.16971784	1.005308657	4.0	10:00	1	1			1	0	0	1	4.10	41124
1	Artificial Pond	0	6˚9'50" S 39˚11'15" E	1	1	0.00000000000000	0	0		0	0		20.0	0.0	0.0	37.0	33.0	0.0	0.00	0	0	7.0	0	1		-0.07491440	1.020663822	4.0	10:30	1	1			1	0	0	1	4.10	41124
1	Artificial Pond	0	6˚9'50" S 39˚11'15" E	0	0		0	0		0	0		0.0	0.0	0.0	37.0	32.5	90.0	0.00	0	0	7.0	0	1		0.01505857	1.025828042	4.0	11:00	1	1			1	0	0	1	4.10	41124
2	Artificial Pond	0	6˚9'46" S 39˚11'10" E	0	0		0	0		0	0		0.0	0.0	0.0	29.0	28.0	100.0	40.00	0	0	45.0	1	0		0.09320722	1.103487858	4.0	11:45	1	1			1	0	0	1	4.10	41124
2	Artificial Pond	0	6˚9'46" S 39˚11'10" E	0	0		0	0		0	0		0.0	0.0	0.0	29.0	28.0	100.0	10.00	0	0	42.0	1	1		0.17793733	1.100276162	4.0	12:15	1	1			1	0	0	1	4.10	41124
3	Wetland	0	6˚9'28" S 39˚11'49" E	0	0		1	450	2.65321251377534	0	0		0.0	100.0	0.0	29.0	31.0	100.0	25.00	0	0	29.0	22	0		0.17432259	1.055507641	5.0	9:00	1	0			0	0	1	1	0.10	41224
3	Wetland	0	6˚9'32" S 39˚11'57" E	0	0		1	1	0.00000000000000	0	0		0.0	20.0	0.0	29.0	31.0	100.0	20.00	1	1	10.0	7	0		0.05233148	0.979358800	5.0		1	0			0	0	1	1	0.10	41224
3	Wetland	0	6˚9'30" S 39˚12'0" E	0	0		1	37	1.56820172406699	0	0		0.0	100.0	0.0	31.0	35.0	0.0	10.00	0	1	2.0	20	0		0.16372373	1.058127996	5.0		1	0			0	0	1	1	0.10	41224
3	Wetland	0	6˚9'27" S 39˚12'1" E	0	0		1	8	0.90308998699194	0	0		0.0	80.0	0.0	32.0	35.0	0.0	0.00	0	1	13.0	20	0		0.12183062	0.995624857	5.0		1	0			0	0	1	1	0.10	41224
3	Wetland	0	6˚9'27" S 39˚11'53" E	0	0		1	102	2.00860017176192	0	0		0.0	100.0	0.0	31.0	33.0	100.0	0.00	0	0	8.0	25	0		0.49634365	1.451788729	5.0		1	0			0	0	1	1	0.10	41224
4	Fountain	0	6˚9'55" S 39˚11'56" E	0	0		0	0		0	0		0.0	0.0	0.0	28.0	29.0	100.0	0.00	0	0	22.0	1	1		-0.04332310	0.984365798	5.0		1	1			1	0	0	1	0.23	41324
4	Fountain	0	6˚9'55" S 39˚11'56" E	0	0		0	0		0	0		0.0	0.0	0.0	28.0	29.0	100.0	0.00	0	0	22.0	2	0		-0.09667960	1.006758399	5.0		1	1			1	0	0	1	0.23	41324
4	Fountain	0	6˚9'55" S 39˚11'56" E	0	0		0	0		0	0		0.0	0.0	0.0	28.0	29.0	100.0	0.00	0	0	22.0	1	1		-0.03885020	1.019740409	5.0		1	1			1	0	0	1	0.23	41324
4	Fountain	0	6˚9'55" S 39˚11'56" E	0	0		0	0		0	0		0.0	0.0	0.0	28.0	29.0	100.0	0.00	0	1	22.0	0	0		0.01727187	1.004433358	5.0		1	1			1	0	0	1	0.23	41324
4	Fountain	0	6˚9'55" S 39˚11'56" E	0	0		0	0		0	0		0.0	0.0	0.0	28.0	29.0	100.0	0.00	0	0	22.0	2	1		-0.04675500	1.004017232	5.0		1	1			1	0	0	1	0.23	41324
5	Wetland	0	6˚9'60" S 39˚11'32" E	0	0		0	0		0	0		0.0	0.0	0.0	26.0	28.0	100.0	10.00	0	0	4.0	2	0		0.20555461	1.253591379	5.0		1	0			0	0	1	1	0.23	41324
5	Wetland	0	6˚9'60" S 39˚11'32" E	0	0		0	0		0	0		0.0	0.0	0.0	26.0	27.0	100.0	20.00	0	0	2.0	1	0		0.22282729	1.242132570	5.0		1	0			0	0	1	1	0.23	41324
5	Wetland	0	6˚9'60" S 39˚11'32" E	0	0		0	0		0	0		0.0	0.0	0.0	26.0	27.0	100.0	20.00	0	0	2.0	2	0		0.11123560	1.210270786	5.0		1	0			0	0	1	1	0.23	41324
6	Wetland	0	6˚9'51" S 39˚13'4" E	0	0		0	0		0	0		0.0	0.0	0.0	28.0	29.0	0.0	40.00	1	1	18.0	3	0		0.02196789	1.061245909	5.0		1	0			0	0	1	1	40.13	41424
6	Wetland	0	6˚9'52" S 39˚13'4" E	0	0		0	0		0	0		0.0	0.0	0.0	29.5	30.5	0.0	60.00	1	1	11.0	2	1		0.09356686	1.083456938	5.0		1	0			0	0	1	1	40.13	41424
6	Wetland	0	6˚9'56" S 39˚13'5" E	0	0		0	0		1	1	0.00000000000000	0.0	0.0	20.0	27.5	29.5	0.0	0.00	1	1	8.0	1	0		0.23588252	1.191382130	5.0		1	0			0	0	1	1	40.13	41424
6	Wetland	0	6˚9'56" S 39˚13'4" E	0	0		0	0		1	2	0.30102999566398	0.0	0.0	40.0	29.0	30.0	0.0	5.00	0	1	15.0	1	0		0.09666159	1.167835322	5.0		1	0			0	0	1	1	40.13	41424
6	Wetland	0	6˚9'56" S 39˚15'5" E	0	0		0	0		0	0		0.0	0.0	0.0	27.5	29.0	0.0	25.00	0	1	22.0	2	1		0.07931814	1.121727317	5.0		1	0			0	0	1	1	40.13	41424
2	Artificial Pond	0	6˚9'46" S 39˚11'10" E	0	0		0	0		0	0		0.0	0.0	0.0	25.0	23.0	100.0	0.00	0	0	23.0	0	1		0.14454647	1.106821737	4.0	13:30	1	1			1	0	0	1	4.00	41624
2	Artificial Pond	0	6˚9'46" S 39˚11'10" E	0	0		0	0		0	0		0.0	0.0	0.0	24.0	23.0	100.0	5.00	0	0	50.0	0	1		0.19399036	1.125850176	4.0	13:45	1	1			1	0	0	1	4.00	41624
2	Artificial Pond	0	6˚9'46" S 39˚11'10" E	0	0		0	0		0	0		0.0	0.0	0.0	23.5	23.0	100.0	30.00	0	0	44.0	0	1		0.03003231	1.073817306	4.0	14:00	1	1			1	0	0	1	4.00	41624
7-1	Rain Collection	1	6˚9'51" S 39˚11'22" E	0	0		0	0		1	6	0.77815125038364	0.0	0.0	100.0	27.0	24.0	100.0	0.00	0	0	5.0	0	0		0.00954013	1.030728102	1.0	12:45	0	1			0	1	0	1	4.00	41624
7-2	Rain Collection	1	6˚9'50" S 39˚11'17" E	0	0		0	0		1	45	1.65321251377534	0.0	0.0	100.0	24.5	26.0	100.0	0.00	0	0	19.0	0	0		0.52780353	2.265345737	1.0	14:42	0	1			0	1	0	1	4.00	41624
8	Ditch	0	6˚10'1" S 39˚11'32" E	0	0		0	0		0	0		0.0	0.0	0.0	24.0	24.0	100.0	5.00	0	0	3.0	4	1		0.26050046	1.230835551	5.0	9:58	1	1			1	0	0	1	5.60	41724
8	Ditch	0	6˚10'1" S 39˚11'31" E	0	0		0	0		1	3	0.47712125471966	0.0	0.0	40.0	24.0	23.5	100.0	0.00	0	0	3.0	2	0		0.22289534	1.153330358	5.0	10:21	1	1			1	0	0	1	5.60	41724
8	Ditch	0	6˚10'4" S 39˚11'32" E	0	0		0	0		0	0		0.0	0.0	0.0	23.0	24.5	100.0	0.00	0	0	3.0	2	0		0.22726072	1.090029727	5.0	10:49	1	1			1	0	0	1	5.60	41724
8	Ditch	0	6˚10'4" S 39˚11'31" E	0	0		0	0		0	0		0.0	0.0	0.0	23.0	23.5	100.0	0.00	0	1	10.5	1	0		0.61078923	1.355201970	5.0	11:16	1	1			1	0	0	1	5.60	41724
8	Ditch	0	6˚10'4" S 39˚11'31" E	0	0		0	0		1	1	0.00000000000000	0.0	0.0	20.0	23.0	24.0	100.0	0.00	0	1	4.0	0	0		0.54418698	1.275830010	5.0	11:44	1	1			1	0	0	1	5.60	41724
5	Wetland	0	6˚9'60" S 39˚11'32" E	0	0		1	1	0.00000000000000	0	0		0.0	20.0	0.0	24.0	29.0	100.0	2.00	0	1	3.5	1	1		0.23009605	1.274278560	5.0	12:18	1	0			0	0	1	1	5.60	41724
9-1	Pool	0	6˚9'45" S 39˚11'15" E	0	0		0	0		0	0		0.0	0.0	0.0	24.5	25.0	100.0	0.00	0	0	22.0	2	0		-0.02492860	0.950551529	5.0	13:30	1	1			1	0	0	1	5.60	41724
9-2	Pool	0	6˚9'47" S 39˚11'14" E	0	0		0	0		0	0		0.0	0.0	0.0	24.0	24.5	100.0	0.00	0	0	16.0	2	0		-0.11904630	0.946041644	5.0	14:00	1	1			1	0	0	1	5.60	41724
9-3	Pool	0	6˚9'47" S 39˚11'14" E	0	0		0	0		0	0		0.0	0.0	0.0	24.0	24.5	100.0	0.00	0	0	16.0	2	0		-0.13286330	0.957370443	5.0	14:18	1	1			1	0	0	1	5.60	41724
10	Fountain	0	6˚9'38" S 39˚11'21" E	0	0		1	1	0.00000000000000	0	0		0.0	20.0	0.0	24.0	26.0	0.0	0.00	0	0	24.0	2	0		-0.07529290	0.954497042	4.0	14:50	1	1			1	0	0	1	5.60	41724
10	Fountain	0	6˚9'38" S 39˚11'21" E	0	0		1	1	0.00000000000000	0	0		0.0	20.0	0.0	24.0	26.0	0.0	0.00	0	0	24.0	2	0		-0.08670750	0.957738716	4.0	15:10	1	1			1	0	0	1	5.60	41724
7-4	Rain Collection	1	6˚9'41" S 39˚11'17" E	0	0		0	0		1	9	0.95424250943933	0.0	0.0	80.0	23.0	24.0	100.0	75.00	0	0	4.0	0	0		-0.04995060	0.988900629	1.0	14:15	0	1			0	1	0	1	5.40	41824
7-5	Rain Collection	1	6˚9'41" S 39˚11'17" E	0	0		0	0		1	13	1.11394335230684	0.0	0.0	100.0	23.0	24.5	50.0	30.00	0	1	5.0	0	0		-0.02600130	1.000423483	1.0	14:39	0	1			0	1	0	1	5.40	41824
10	Fountain	0	6˚9'38" S 39˚11'21" E	0	0		0	0		1	1	0.00000000000000	0.0	0.0	20.0	24.0	25.0	0.0	0.00	0	0	24.0	2	0		-0.17579360	0.968748864	4.0	15:09	1	1			1	0	0	1	5.40	41824
10	Fountain	0	6˚9'38" S 39˚11'21" E	0	0		0	0		0	0		0.0	0.0	0.0	24.0	25.0	0.0	0.00	0	0	24.0	2	0		-0.08293940	0.965366719	4.0	15:26	1	1			1	0	0	1	5.40	41824
10	Fountain	0	6˚9'38" S 39˚11'21" E	0	0		0	0		0	0		0.0	0.0	0.0	24.0	25.0	100.0	0.00	0	0	24.0	2	0		-0.08676310	0.972318313	4.0	15:40	1	1			1	0	0	1	5.40	41824
11	Ditch	0	6˚9'51" S 39˚11'35" E	0	0		0	0		0	0		0.0	0.0	0.0	23.0	24.0	100.0	0.00	0	1	1.5	3	0	7.80	0.00133659	1.050818359	5.0	10:00	1	1			1	0	0	1	3.14	41924
11	Ditch	0	6˚9'51" S 39˚11'35" E	0	0		0	0		0	0		0.0	0.0	0.0	23.0	24.0	100.0	0.00	0	1	2.5	4	0	8.00	-0.04336510	0.995842414	5.0	10:44	1	1			1	0	0	1	3.14	41924
11	Ditch	0	6˚9'51" S 39˚11'35" E	0	0		0	0		0	0		0.0	0.0	0.0	23.0	23.0	100.0	0.00	0	1	1.0	0	0	8.00	0.43906279	1.209646811	5.0	11:10	1	1			1	0	0	1	3.14	41924
7-6	Rain Collection	1	6˚9'49" S 39˚11'33" E	0	0		0	0		1	2	0.30102999566398	0.0	0.0	40.0	23.0	22.5	100.0	0.00	0	0	3.0	0	0	8.40	0.24560482	1.294394235	1.0	12:00	0	1			0	1	0	1	3.14	41924
7-7	Rain Collection	1	6˚10'3" S 39˚11'37" E	0	0		0	0		1	1	0.00000000000000	0.0	0.0	20.0	23.0	23.0	100.0	0.00	0	1	2.5	0	0	8.10	-0.08123740	0.988378559	1.0	12:39	0	1			1	0	0	1	3.14	41924
12	Fountain	0	6˚9'55" S 39˚11'19" E	0	0		0	0		0	0		0.0	0.0	0.0	23.0	24.0	100.0	0.00	0	0	3.0	0	0	9.10	-0.08483990	0.949732142	3.0	13:45	1	1	6.70	93.000	1	0	0	1	3.14	41924
12	Fountain	0	6˚9'55" S 39˚11'19" E	0	0		0	0		0	0		0.0	0.0	0.0	23.0	24.0	100.0	0.00	0	0	3.0	0	0	9.50	-0.07345410	0.974155735	3.0	14:00	1	1	6.70	93.000	1	0	0	1	3.14	41924
12	Fountain	0	6˚9'55" S 39˚11'19" E	0	0		0	0		0	0		0.0	0.0	0.0	23.0	24.0	100.0	0.00	0	0	3.0	0	0	9.00	0.42662122	1.465646340	3.0	14:26	1	1	5.00	69.000	1	0	0	1	3.14	41924
12	Fountain	0	6˚9'55" S 39˚11'19" E	0	0		0	0		0	0		0.0	0.0	0.0	23.0	24.0	100.0	0.00	0	0	3.0	0	0	8.90	0.41669154	1.478689597	3.0	14:45	1	1	6.70	93.000	1	0	0	1	3.14	41924
12	Fountain	0	6˚9'55" S 39˚11'19" E	0	0		0	0		1	2	0.30102999566398	0.0	0.0	20.0	23.0	24.0	100.0	0.00	0	0	3.0	0	0	9.50	0.01389552	0.985948949	3.0	13:20	1	1	5.00	69.000	1	0	0	1	3.14	41924
13	Artificial Pond	0	6˚9'58" S 39˚11'31" E	0	0		0	0		0	0		0.0	0.0	0.0	23.0	23.5	100.0	0.00	0	0	4.0	0	1	8.40	0.08244540	1.015123570	2.0	8:48	1	1	4.80	74.000	1	0	0	1	26.34	42024
13	Artificial Pond	0	6˚9'58" S 39˚11'31" E	1	4	0.60205999132796	0	0		0	0		40.0	0.0	0.0	26.0	25.0	0.0	0.00	0	0	1.0	0	1	8.45	-0.08134890	0.970994810	2.0	9:20	1	1	4.20	65.000	1	0	0	1	26.34	42024
5	Wetland	0	6˚10'4" S 39˚11'35" E	0	0		0	0		0	0		0.0	0.0	0.0	26.0	30.0	0.0	10.00	0	0	3.5	1	1	8.90	0.04817793	1.033455784	5.0	10:04	1	0	5.94	97.300	0	0	1	1	26.34	42024
11	Ditch	0	6˚9'50" S 39˚11'33" E	0	0		0	0		0	0		0.0	0.0	0.0	23.0	23.5	100.0	0.00	0	1	3.0	1	0	7.90	0.30871422	1.154776382	5.0	10:46	1	1	0.52	7.500	1	0	0	1	26.34	42024
11	Ditch	0	6˚9'50" S 39˚11'33" E	0	0		0	0		0	0		0.0	0.0	0.0	23.0	24.0	100.0	0.00	0	1	3.0	1	0	7.80	0.48396820	1.178773877	5.0	11:03	1	1	0.44	6.900	1	0	0	1	26.34	42024
14	Ditch	0	6˚10'10" S 39˚11'54" E	1	2	0.30102999566398	0	0		0	0		40.0	0.0	0.0	26.0	29.5	0.0	50.00	0	1	6.0	0	1	9.20	0.14372084	1.078485606	5.0	11:58	1	1	7.30	127.000	1	0	0	1	26.34	42024
14	Ditch	0	6˚10'10" S 39˚11'54" E	0	0		0	0		0	0		0.0	0.0	0.0	25.5	31.0	0.0	60.00	0	1	6.0	0	1	9.20	0.22971158	1.173230717	5.0	12:29	1	1	5.45	90.600	1	0	0	1	26.34	42024
14	Ditch	0	6˚10'10" S 39˚11'54" E	1	1	0.00000000000000	1	5	0.69897000433602	0	0		20.0	60.0	0.0	25.0	30.0	0.0	80.00	0	1	4.5	0	1	9.30	0.10045779	1.066531754	5.0	13:04	1	1	6.34	107.000	1	0	0	1	26.34	42024
14	Ditch	0	6˚10'10" S 39˚11'54" E	0	0		0	0		0	0		0.0	0.0	0.0	24.5	29.5	0.0	30.00	0	1	4.0	0	1	9.30	0.04922460	1.048385944	5.0	13:32	1	1	6.10	100.500	1	0	0	1	26.34	42024
14	Ditch	0	6˚10'10" S 39˚11'54" E	0	0		1	1	0.00000000000000	0	0		0.0	20.0	0.0	24.0	29.0	0.0	20.00	0	1	4.0	0	1	9.60	0.13804684	1.048688212	5.0	13:52	1	1	6.85	112.100	1	0	0	1	26.34	42024
1	Artificial Pond	0	6˚9'50" S 39˚11'15" E	1	2	0.30102999566398	0	0		0	0		40.0	0.0	0.0	24.0	25.0	0.0	0.00	0	1	6.0	0	1	8.42	-0.04597280	0.995602957	4.0	9:13	1	1	3.25	50.000	1	0	0	2	26.31	42124
1	Artificial Pond	0	6˚9'50" S 39˚11'15" E	1	2	0.30102999566398	0	0		0	0		20.0	0.0	0.0	24.0	25.0	0.0	0.00	0	1	6.0	0	1	8.66	-0.00914230	0.978484771	4.0	9:33	1	1	3.80	58.500	1	0	0	2	26.31	42124
1	Artificial Pond	0	6˚9'50" S 39˚11'15" E	1	1	0.00000000000000	0	0		0	0		20.0	0.0	0.0	24.0	25.0	100.0	0.00	0	1	6.0	0	1	8.57	-0.03334740	0.988724667	4.0	9:48	1	1	4.07	63.800	1	0	0	2	26.31	42124
1	Artificial Pond		6˚9'50" S 39˚11'15" E	1	3	0.47712125471966	0	0		0	0		40.0	0.0	0.0	25.0	26.0	100.0	0.00	0	1	6.0	0	1	8.36	-0.01678680	0.983993070	4.0	10:04	1	1	3.68	58.100	1	0	0	2	26.31	42124
1	Artificial Pond	0	6˚9'50" S 39˚11'15" E	0	0		0	0		0	0		0.0	0.0	0.0	28.0	28.5	0.0	0.00	0	1	6.0	0	1	8.70	-0.04997080	0.958967083	4.0	10:55	1	1	3.79	63.000	1	0	0	2	26.31	42124
15	Artificial Pond	0	6˚9'50" S 39˚11'15" E	1	4	0.60205999132796	0	0		0	0		40.0	0.0	0.0	27.0	30.0	0.0	10.00	0	1	1.5	0	1	9.72	-0.08702450	0.988821003	4.0	10:21	1	1	7.84	128.900	1	0	0	1	26.31	42124
15	Artificial Pond	0	6˚9'50" S 39˚11'15" E	1	1	0.00000000000000	1	1	0.00000000000000	0	0		20.0	20.0	0.0	25.0	31.5	0.0	30.00	0	1	1.5	0	0	9.26	0.00275440	1.001140183	4.0	11:08	1	1	4.96	84.800	1	0	0	1	26.31	42124
15	Artificial Pond	0	6˚9'50" S 39˚11'15" E	1	4	0.60205999132796	0	0		0	0		60.0	0.0	0.0	25.5	32.0	0.0	10.00	0	1	1.5	0	0	9.58	-0.08373330	0.977756090	4.0	11:26	1	1	5.69	95.100	1	0	0	1	26.31	42124
2	Artificial Pond	0	6˚9'46" S 39˚11'10" E	0	0		0	0		0	0		0.0	0.0	0.0	24.0	23.5	100.0	0.00	0	0	17.0	0	1	8.27	-0.00801640	1.052106844	4.0	8:43	1	1	1.05	15.800	1	0	0	2	38.31	42224
2	Artificial Pond	0	6˚9'46" S 39˚11'10" E	0	0		0	0		0	0		0.0	0.0	0.0	24.0	23.5	100.0	0.00	0	0	17.0	0	1	8.10	0.09987943	1.033201541	4.0	8:54	1	1	0.84	12.500	1	0	0	2	38.31	42224
2	Artificial Pond	0	6˚9'46" S 39˚11'10" E	0	0		0	0		0	0		0.0	0.0	0.0	24.0	23.0	100.0	0.00	0	0	45.0	0	1	8.15	-0.10589700	0.963117249	4.0	9:03	1	1	1.09	16.200	1	0	0	2	38.31	42224
2	Artificial Pond	0	6˚9'46" S 39˚11'10" E	0	0		0	0		0	0		0.0	0.0	0.0	24.0	23.0	100.0	0.00	0	0	45.0	0	1	8.03	-0.10919660	0.988589175	4.0	9:14	1	1	1.20	17.800	1	0	0	2	38.31	42224
2	Artificial Pond	0	6˚9'46" S 39˚11'10" E	0	0		0	0		0	0		0.0	0.0	0.0	24.0	23.0	100.0	0.00	0	0	45.0	0	1	7.93	-0.07000000	0.969332524	4.0	9:29	1	1	1.04	15.500	1	0	0	2	38.31	42224
16	Ditch	0	6˚9'32" S 39˚11'49" E	0	0		1	250	2.39794000867204	0	0		0.0	100.0	0.0	24.0	24.0	100.0	0.00	1	1	10.0	1	0	7.83	-0.02254720	1.038011952	5.0	10:25	1	0	2.08	31.100	0	0	1	1	38.31	42224
16	Ditch	0	6˚9'32" S 39˚11'49" E	0	0		1	250	2.39794000867204	0	0		0.0	100.0	0.0	24.0	24.0	100.0	0.00	1	1	22.0	1	0	7.93	0.05529724	1.001631743	5.0	10:37	1	0	1.98	30.600	0	0	1	1	38.31	42224
16	Ditch	0	6˚9'32" S 39˚11'49" E	0	0		0	0		0	0		0.0	0.0	0.0	24.0	24.0	100.0	0.00	0	1	4.0		0				5.0	10:43	1	0	1.45	22.500	0	0	1	1	38.31	42224
16	Ditch	0	6˚9'32" S 39˚11'49" E	0	0		0	2	0.30102999566398	0	N		0.0	40.0	0.0	24.0	24.0	100.0	0.00	0	1	50.0	1	0	7.96	-0.07618840	0.994219951	5.0	10:48	1	0	2.51	37.000	0	0	1	1	38.31	42224
16	Ditch	0	6˚9'32" S 39˚11'49" E	0	0		0	0		0	0		0.0	0.0	0.0	24.0	24.0	100.0	0.00	0	1	27.0	1	0	7.96	-0.03776890	0.999680544	5.0	10:57	1	0	1.37	21.200	0	0	1	1	38.31	42224
7-8	Rain Collection	1	6˚9'53" S 39˚11'53" E	0	0		0	0		0	0		0.0	0.0	0.0	24.5	25.0	100.0	0.00	0	1	10.0	1	0				2.0	12:27	1	1	3.70	58.700	1	0	0	1	38.31	42224
7-9	Rain Collection	1	6˚9'48" S 39˚11'40" E	0	0		0	0		1	2	0.30102999566398	0.0	0.0	40.0	24.0	23.0	100.0	0.00	0	0	3.0	0	0	8.22	0.28842188	1.058575935	1.0	13:01	0	1	2.95	44.300	0	1	0	1	38.31	42224
7-10	Rain Collection	1	6˚9'50" S 39˚11'17" E	0	0		1	50	1.69897000433602	0	0		0.0	100.0	0.0	22.5	23.0	100.0	0.00	0	1	1.0	3	0	8.35	0.29799152	1.267153651	1.0	14:00	0	1	1.73	26.200	0	1	0	1	38.31	42224
7-3	Rain Collection	1	6˚9'51" S 39˚11'17" E	0	0		1	50	1.69897000433602	0	0		0.0	100.0	0.0	22.5	23.0	100.0	0.00	0	1	36.0	0	0	8.10	0.35554154	1.292611730	1.0	14:10	0	1	1.20	19.400	0	1	0	1	38.31	42224
3	Wetland	0	6˚9'32" S 39˚11'49" E	0	0		1	500	2.69897000433602	0	0		0.0	100.0	0.0	24.0	24.0	100.0	40.00	0	0	29.0	1	1	8.15	-0.07232870	0.994841310	5.0	11:05	1	0	1.84	27.400	0	0	1	2	69.00	42324
3	Wetland	0	6˚9'32" S 39˚11'52" E	0	0		1	3	0.47712125471966	0	0		0.0	20.0	0.0	24.0	24.0	100.0	10.00	0	1	5.0	1	0	8.02	0.36186282	1.367955930	5.0	11:45	1	0	1.71	25.700	0	0	1	2	69.00	42324
3	Wetland	0	6˚9'32" S 39˚11'57" E	0	0		1	2	0.30102999566398	0	0		0.0	40.0	0.0	23.0	23.5	100.0	25.00	1	1	15.0	1	0	8.11	0.24811424	1.123442318	5.0	11:57	1	0	2.40	35.700	0	0	1	2	69.00	42324
3	Wetland	0	6˚9'26" S 38˚11'52" E	0	0		1	440	2.64345267648619	0	0		0.0	100.0	0.0	24.0	23.0	100.0	0.00	1	1	8.0	1	0	8.02	0.05910180	1.008452205	5.0	12:12	1	0	2.85	43.000	0	0	1	2	69.00	42324
3	Wetland	0	6˚9'26" S 39˚11'50" E	0	0		1	3	0.47712125471966	0	0		0.0	60.0	0.0	23.5	23.0	100.0	0.00	0	1	21.0	2	0	7.96	0.10612993	1.094133822	5.0	12:38	1	0	2.40	36.100	0	0	1	2	69.00	42324
17	Wetland	0	6˚9'28" S 39˚11'51" E	0	0		0	0		0	0		0.0	0.0	0.0	24.0	23.0	100.0	5.00	0	0	4.0	0	1	8.30	-0.05915610	0.977147872	4.0	12:50	1	0	4.10	62.300	0	0	1	1	69.00	42324
17	Wetland	0	6˚9'28" S 39˚11'51" E	0	0		0	0		0	0		0.0	0.0	0.0	24.0	23.0	100.0	0.00	0	0	4.0	0	1	8.18	0.00685925	0.982958523	4.0	12:57	1	0	3.67	55.600	0	0	1	1	69.00	42324
18	Wetland	0	6˚9'32" S 39˚12'1" E	0	0		0	0		0	0		0.0	0.0	0.0	24.0	23.0	100.0	50.00	1	1	12.0	0	1	7.63	0.10271642	1.104043940	5.0	13:11	1	0	0.57	8.400	0	0	1	1	69.00	42324
18	Wetland	0		0	0		0	0		0	0		0.0	0.0	0.0	24.0	23.0	100.0	70.00	0	1	41.0	1	1	7.57	-0.01075710	1.035841511	5.0	13:22	1	0	0.75	11.500	0	0	1	1	69.00	42324
18	Wetland	0		0	0		0	0		0	0		0.0	0.0	0.0	24.0	23.0	100.0	0.00	0	1	40.0	1	1	7.78	0.00181514	1.026982261	5.0	13:35	1	0	1.65	25.000	0	0	1	1	69.00	42324
18	Wetland	0		0	0		0	0		0	0		0.0	0.0	0.0	24.0	23.0	100.0	90.00	0	1	6.0	0	1	7.70	0.02063746	1.045346805	5.0	13:53	1	0	2.13	32.500	0	0	1	1	69.00	42324
18	Wetland	0		0	0		0	0		0	0		0.0	0.0	0.0	24.0	23.0	100.0	50.00	0	1	60.0	0	1	7.84	0.01554609	1.023642731	5.0	14:03	1	0	1.79	30.100	0	0	1	1	69.00	42324
4	Fountain	0	6˚9'55" S 39˚11'56" E	0	0		0	0		0	0		0.0	0.0	0.0	23.5	23.0	100.0	0.00	0	1	42.0	0	1	7.03	-0.00524910	1.014100485	5.0	9:12	1	1	3.81	59.700	1	0	0	2	67.00	42424
4	Fountain	0	6˚9'54" S 39˚11'57" E	0	0		0	0		0	0		0.0	0.0	0.0	23.5	23.0	100.0	0.00	0	1	42.0	0	1	7.21	0.03339901	1.013328210	5.0	9:26	1	1	3.14	48.300	1	0	0	2	67.00	42424
4	Fountain	0	6˚9'54" S 39˚11'56" E	0	0		0	0		0	0		0.0	0.0	0.0	23.0	23.0	100.0	0.00	0	1	42.0	0	1	7.16	0.00945055	0.964989352	5.0	9:42	1	1	3.69	57.300	1	0	0	2	67.00	42424
4	Fountain	0	6˚9'55" S 39˚11'57" E	0	0		0	0		0	0		0.0	0.0	0.0	23.0	23.0	100.0	0.00	0	0	42.0	0	1	7.97	-0.04852910	0.964953612	5.0	9:58	1	1	3.03	47.000	1	0	0	2	67.00	42424
4	Fountain	0	6˚9'55" S 39˚11'57" E	0	0		0	0		0	0		0.0	0.0	0.0	23.0	23.0	100.0	0.00	0	0	42.0	0	1	7.99	-0.07871790	0.976151227	5.0	10:14	1	1	3.84	59.300	1	0	0	2	67.00	42424
7-11	Rain Collection	1	6˚9'59" S 39˚12'4" E	1	2	0.30102999566398	0	0		0	1	0.00000000000000	40.0	0.0	20.0	23.5	23.5	100.0	0.00	0	0	3.0	0	0	7.58	-0.04874690	0.987651745	1.0	10:37	0	1	1.43	24.700	0	1	0	1	67.00	42424
7-12	Rain Collection	1	6˚10'2" S 39˚12'6" E	0	0		0	0		1	61	1.78532983501077	0.0	0.0	100.0	23.0	24.0	100.0	0.00	0	1	12.0	0	0	7.31	0.27368439	1.231208374	1.0	10:58	0	1	0.94	14.400	0	1	0	1	67.00	42424
7-13	Rain Collection	1	6˚10'2" S 39˚12'5" E	0	0		0	0		1	12	1.07918124604762	0.0	0.0	100.0	24.0	24.0	100.0	0.00	0	0	3.0	0	0	7.53	-0.06228080	0.989864229	1.0	11:13	0	1	2.57	39.000	0	1	0	1	67.00	42424
7-14	Rain Collection	1	6˚9'57" S 39˚12'10" E	0	0		0	0		1	10	1.00000000000000	0.0	0.0	40.0	24.0	23.0	100.0	0.00	0	0	4.0	0	0	7.33	0.19237119	1.121131413	1.0	11:57	0	1	1.77	27.400	0	1	0	1	67.00	42424
7-15	Rain Collection	1	6˚9'51" S 39˚12'6" E	0	0		0	0		1	15	1.17609125905568	0.0	0.0	100.0	24.0	23.5	100.0	0.00	0	0	16.0	0	0	7.56	1.86419189	5.195078688	1.0	12:24	0	1	1.51	23.700	0	1	0	1	67.00	42424
8	Ditch	0	6˚10'2" S 39˚11'33" E	0	0		1	8	0.90308998699194	1	1	0.00000000000000	0.0	100.0	20.0	24.0	30.0	0.0	10.00	0	1	5.0	0	0	7.43	0.12835912	1.055190852	5.0	13:36	1	1	0.72	12.100	1	0	0	2	67.00	42424
8	Ditch	0	6˚9'60" S 39˚11'32" E	0	0		0	0		1	1	0.00000000000000	0.0	0.0	100.0	24.0	28.5	0.0	0.00	0	1	7.0	0	0	7.48	-0.05160220	1.015394501	5.0	1:56	1	1	1.13	18.700	1	0	0	2	67.00	42424
8	Ditch	0	6˚10'1" S 39˚11'32" E	1	1	0.00000000000000	0	0		0	0		20.0	0.0	0.0	24.5	24.5	100.0	0.00	0	0	6.0	0	0	7.38	0.74536790	1.236619343	5.0	14:10	1	1	1.44	22.900	1	0	0	2	67.00	42424
8	Ditch	0	6˚10'2" S 39˚11'31" E	0	0		0	0		0	0		0.0	0.0	0.0	23.0	25.0	100.0	0.00	0	1	3.0	0	0	7.52	0.83798554	1.253325263	5.0	14:33	1	1	1.27	19.900	1	0	0	2	67.00	42424
8	Ditch	0	6˚10'3" S 39˚11'32" E	0	0		0	0		0	0		0.0	0.0	0.0	23.0	24.0	100.0	0.00	0	0	6.0	0	0	7.57	1.18126597	1.239220240	5.0	14:48	1	1	1.67	25.600	1	0	0	2	67.00	42424
12	Fountain	0	6˚9'55" S 39˚11'19" E	1	8	0.90308998699194	0	0		0	0		80.0	0.0	0.0	21.0	22.0	100.0	0.00	0	0	30.0	0	0	8.09	-0.05868810	0.980036125	3.0	9:12	1	1	3.26	49.100	1	0	0	2	71.00	42524
12	Fountain	0	6˚9'55" S 39˚11'19" E	1	18	1.25527250510331	0	0		0	0		100.0	0.0	0.0	21.0	22.0	100.0	0.00	0	0	30.0	0	0	7.86	-0.06129730	0.978256133	3.0	9:34	1	1	3.18	47.700	1	0	0	2	71.00	42524
12	Fountain	0	6˚9'55" S 39˚11'19" E	1	6	0.77815125038364	0	0		0	0		80.0	0.0	0.0	21.0	22.0	100.0	0.00	0	0	47.0	0	0	7.67	0.07149671	1.091884178	3.0	9:54	1	1	3.24	48.600	1	0	0	2	71.00	42524
12	Fountain	0	6˚9'55" S 39˚11'19" E	1	3	0.47712125471966	0	0		0	0		60.0	0.0	0.0	21.5	22.0	100.0	0.00	0	0	47.0	0	0	7.70	0.04688787	1.129245946	3.0	10:14	1	1	3.07	46.700	1	0	0	2	71.00	42524
12	Fountain	0	6˚9'55" S 39˚11'19" E	1	3	0.47712125471966	0	0		0	0		60.0	0.0	0.0	21.0	22.0	100.0	0.00	0	0	47.0	0	0	7.70	0.06851237	1.103096365	3.0	10:36	1	1	3.31	50.000	1	0	0	2	71.00	42524
5	Wetland	0	6˚10'0" S 39˚11'33" E	1	13	1.11394335230684	1	151	2.17897694729317	0	0		100.0	100.0	0.0	21.0	21.5	100.0	66.00	0	1	14.0	0	1	7.47	-0.15981980	0.986235405	5.0	11:07	1	0	2.65	39.200	0	0	1	2	71.00	42524
5	Wetland	0	6˚10'3" S 39˚11'32" E	1	4	0.60205999132796	1	75	1.87506126339170	0	0		60.0	100.0	0.0	20.5	22.0	100.0	0.00	0	1	9.0	0	1	7.54	-0.01534780	1.000738219	5.0	11:39	1	0	2.44	36.600	0	0	1	2	71.00	42524
5	Wetland	0	6˚10'6" S 39˚11'30" E	1	1	0.00000000000000	1	54	1.73239375982297	0	0		20.0	80.0	0.0	20.5	23.0	100.0	0.00	0	1	8.0	0	1	7.58	-0.05302520	0.993235174	5.0	12:31	1	0	2.20	33.000	0	0	1	2	71.00	42524
5	Wetland	0	6˚10'10" S 39˚11'32" E	0	0		1	110	2.04139268515822	0	0		0.0	100.0	0.0	21.0	22.0	100.0	0.00	1	1	7.0	0	1	7.33	-0.04621300	0.987646911	5.0	13:00	1	0	1.31	19.300	0	0	1	2	71.00	42524
5	Wetland	0	6˚10'13" S 39˚11'36" E	0	0		0	0		0	0		0.0	0.0	0.0	21.0	23.0	100.0	25.00	0	1	7.0	0	0	7.15	0.00253191	1.067823235	5.0	13:56	1	0	2.29	34.600	0	0	1	2	71.00	42524
13	Artificial Pond	0	6˚8'59" S 39˚11'57" E	1	1	0.00000000000000	0	0		0	0		20.0	0.0	0.0	23.0	24.0	100.0	0.00	0	0	18.0	0	1	8.48	-0.01352980	0.980757673	3.0	11:54	1	1	3.83	59.700	1	0	0	2	46.00	42624
13	Artificial Pond	0	6˚8'59" S 39˚11'57" E	0	0		0	0		0	0		0.0	0.0	0.0	23.0	24.0	100.0	0.00	0	0	52.0	0	1	8.39	0.04044796	0.988725363	3.0	12:12	1	1	5.10	80.000	1	0	0	2	46.00	42624
10	Fountain	0	6˚9'38" S 39˚11'21" E	1	1	0.00000000000000	0	0		0	0		20.0	0.0	0.0	22.0	26.0	100.0	0.00	0	0	15.0	1	0	8.48	0.04955402	0.982182085	4.0	13:01	1	1	3.59	57.200	1	0	0	2	46.00	42624
10	Fountain	0	6˚9'38" S 39˚11'21" E	0	0		0	0		0	0		0.0	0.0	0.0	22.0	25.5	100.0	0.00	0	0	15.0	1	0	8.53	-0.04534610	0.985525373	4.0	13:19	1	1	4.03	70.600	1	0	0	2	46.00	42624
10	Fountain	0	6˚9'38" S 39˚11'21" E	0	0		0	0		0	0		0.0	0.0	0.0	22.5	25.0	100.0	0.00	0	0	15.0	1	0	8.57	0.05462499	0.978323633	4.0	13:34	1	1	4.48	71.400	1	0	0	2	46.00	42624
10	Fountain	0	6˚9'38" S 39˚11'21" E	0	0		0	0		0	0		0.0	0.0	0.0	22.5	25.5	100.0	0.00	0	0	15.0	1	0	8.52	0.05819823	0.966624593	4.0	13:48	1	1	4.04	64.800	1	0	0	2	46.00	42624
10	Fountain	0	6˚9'38" S 39˚11'21" E	0	0		0	0		0	0		0.0	0.0	0.0	22.0	26.0	0.0	0.00	0	0	15.0	1	0	8.57	0.00565332	0.973752043	4.0	14:06	1	1	3.99	63.500	1	0	0	2	46.00	42624
6	Wetland	0	6˚9'51" S 39˚13'4" E	1	1	0.00000000000000	0	0		0	0		20.0	0.0	0.0	21.5	23.5	100.0	20.00	1	1	26.0	0	1	7.64	0.05894376	1.023435879	5.0	10:09	1	0	0.76	11.600	0	0	1	2	30.00	42724
6	Wetland	0	6˚9'52" S 39˚13'4" E	1	1	0.00000000000000	0	0		0	0		20.0	0.0	0.0	22.0	23.0	100.0	30.00	1	1	21.5	0	1	7.74	0.03302646	1.039381651	5.0	10:31	1	0	0.70	10.600	0	0	1	2	30.00	42724
6	Wetland	0	6˚9'56" S 39˚13'5" E	0	0		0	0		0	0		0.0	0.0	0.0	22.0	23.0	100.0	50.00	0	1	21.0	0	1	7.58	0.04129169	1.086967450	5.0	10:59	1	0	0.77	12.000	0	0	1	2	30.00	42724
6	Wetland	0	6˚9'57" S 39˚13'5" E	0	0		0	0		0	0		0.0	0.0	0.0	22.0	23.5	100.0	25.00	1	1	11.0	0	1	7.71	0.07438980	1.054230270	5.0	11:23	1	0	0.75	11.600	0	0	1	2	30.00	42724
6	Wetland	0	6˚9'57" S 39˚13'5" E	0	0		0	0		0	0		0.0	0.0	0.0	23.0	24.0	100.0	30.00	1	1	16.0	0	1	7.49	0.15503378	1.099659530	5.0	11:49	1	0	1.15	17.800	0	0	1	2	30.00	42724
15	Artificial Pond	0	6˚9'50" S 39˚11'15" E	0	0		0	0		0	0		0.0	0.0	0.0	27.5	31.0	0.0	20.00	0	1	1.0	0	1	7.76	-0.08756420	1.023819621	3.0	10:17	1	1	5.62	93.100	1	0	0	2	24.80	42824
15	Artificial Pond	0	6˚9'50" S 39˚11'15" E	1	1	0.00000000000000	0	0		0	0		0.0	0.0	0.0	27.0	33.0	0.0	5.00	0	1	1.5	0	1	7.61	-0.11973600	1.005632523	3.0	10:35	1	1	6.36	103.600	1	0	0	2	24.80	42824
15	Artificial Pond	0	6˚9'50" S 39˚11'15" E	1	1	0.00000000000000	0	0		0	0		0.0	0.0	0.0	26.0	34.0	0.0	0.00	0	1	1.0	0	1	7.69	-0.06910920	0.987331641	3.0	10:58	1	1	5.67	92.200	1	0	0	2	24.80	42824
11	Ditch	0	6˚9'49" S 39˚11'32" E	0	0		0	0		0	0		0.0	0.0	0.0	23.5	22.0	100.0	0.00	0	1	4.0	1	0	7.67	0.22048957	1.180887572	5.0	11:31	1	1	0.30	4.400	1	0	0	2	24.80	42824
11	Ditch	0	6˚9'49" S 39˚11'32" E	0	0		0	0		0	0		0.0	0.0	0.0	22.0	22.0	100.0	0.00	0	1	3.0	1	0	7.97	0.03640239	1.104105377	5.0	11:43	1	1	0.35	5.100	1	0	0	2	24.80	42824
11	Ditch	0	6˚9'50" S 39˚11'34" E	0	0		0	0		0	0		0.0	0.0	0.0	23.0	24.0	0.0	0.00	0	1	3.0	4	0	7.79	0.01016814	1.006127652	5.0	12:06	1	1	1.36	23.800	1	0	0	2	24.80	42824
11	Ditch	0	6˚9'50" S 39˚11'34" E	0	0		0	0		0	0		0.0	0.0	0.0	23.0	24.0	100.0	0.00	0	1	3.0	5	0	8.13	-0.11291640	0.986659747	5.0	12:22	1	1	1.04	16.300	1	0	0	2	24.80	42824
11	Ditch	0	6˚9'50" S 39˚11'34" E	0	0		0	0		0	0		0.0	0.0	0.0	23.0	24.0	80.0	0.00	0	1	2.0	4	0	8.23	-0.04176880	0.983856800	5.0	12:39	1	1			1	0	0	2	24.80	42824
7-16	Rain Collection	1	6˚9'56" S 39˚11'25" E	0	0		0	0		1	37	1.56820172406699	0.0	0.0	100.0	24.0	26.0	100.0	0.00	0	0	13.0	0	0	8.15	0.03709788	1.075429158	1.0	11:39	0	1	1.32	21.200	0	1	0	1	5.90	42924
7-17	Rain Collection	1	6˚10'1" S 39˚11'32" E	0	0		0	0		1	20	1.30102999566398	0.0	0.0	80.0	22.5	22.0	100.0	0.00	0	1	2.0	0	0	8.16	0.09531555	1.064854919	1.0	12:05	0	1	2.04	32.400	0	1	0	1	5.90	42924
14	Ditch	0	6˚10'9" S 39˚11'55" E	1	4	0.60205999132796	0	0		0	0		80.0	0.0	0.0	24.0	31.0	0.0	0.00	0	1	4.0	0	1	8.02	0.14380721	1.098573004	5.0	12:27	1	1	3.60	58.300	1	0	0	2	5.90	42924
14	Ditch	0	6˚10'9" S 39˚11'55" E	1	2	0.30102999566398	0	0		1	3	0.47712125471966	40.0	0.0	40.0	25.5	33.0	0.0	0.00	0	1	4.5	0	1	7.94	0.23796421	1.107268962	5.0	12:41	1	1	1.91	33.200	1	0	0	2	5.90	42924
14	Ditch	0	6˚10'9" S 39˚11'55" E	1	2	0.30102999566398	0	0		0	0		20.0	0.0	0.0	26.0	32.0	0.0	0.00	0	1	3.0	0	1	7.87	0.06268557	1.087042169	5.0	13:04	1	1	2.61	44.800	1	0	0	2	5.90	42924
14	Ditch	0	6˚10'9" S 39˚11'55" E	1	6	0.77815125038364	0	0		0	0		100.0	0.0	0.0	28.0	33.0	0.0	0.00	0	1	4.5	0	1	8.05	0.06033263	1.074784228	5.0	13:18	1	1	3.42	56.600	1	0	0	2	5.90	42924
14	Ditch	0	6˚10'9" S 39˚11'55" E	1	9	0.95424250943933	0	0		0	0		80.0	0.0	0.0	28.0	34.0	0.0	2.00	0	1	3.5	0	1	8.05	0.06205993	1.063214438	5.0	13:35	1	1	3.57	62.000	1	0	0	2	5.90	42924
7-18	Rain Collection	1	6˚10'10" S 39˚11'40" E	0	0		0	0		0	0		0.0	0.0	0.0	26.0	27.0	0.0	0.00	0	1	43.0	0	0	7.65	-0.07706360	1.004268627	2.0	14:14	1	1	3.87	63.900	0	1	0	1	5.90	42924
7-19	Rain Collection	1	6˚9'58" S 39˚11'27" E	0	0		0	0		1	11	1.04139268515823	0.0	0.0	60.0	24.5	31.0	0.0	0.00	0	0	1.5	0	0	7.94	-0.08940560	0.990492127	1.0	10:21	0	1	2.57	42.100	0	1	0	1	0.20	43024
7-20	Rain Collection	1	6˚9'55" S 39˚11'36" E	0	0		1	2	0.30102999566398	1	12	1.07918124604762	0.0	20.0	100.0	24.5	25.0	0.0	0.00	0	0	4.0	0	0	8.05	0.28505581	1.327601737	1.0	10:42	0	1	0.84	13.800	0	1	0	1	0.20	43024
7-21	Rain Collection	1	6˚9'52" S 39˚11'35" E	0	0		0	0		1	18	1.25527250510331	0.0	0.0	100.0	24.0	24.5	100.0	0.00	0	0	3.0	0	0	7.87	0.06647560	1.060208813	1.0	10:59	0	1	2.33	36.400	0	1	0	1	0.20	43024
7-22	Rain Collection	1	6˚9'56" S 39˚11'41" E	0	0		0	0		1	4	0.60205999132796	0.0	0.0	60.0	25.0	27.0	0.0	0.00	0	1	28.0	0	0	8.04	-0.13825200	0.959256469	1.0	11:23	0	1	3.55	57.200	0	1	0	1	0.20	43024
7-23	Rain Collection	1	6˚9'56" S 39˚11'41" E	0	0		0	0		1	12	1.07918124604762	0.0	0.0	100.0	24.5	27.0	100.0	0.00	0	0	23.0	0	0	8.28	-0.05845200	0.971151754	1.0	11:34	0	1	4.30	70.300	0	1	0	1	0.20	43024
7-24	Rain Collection	1	6˚9'56" S 39˚11'41" E	1	2	0.30102999566398	0	0		1	1	0.00000000000000	40.0	0.0	20.0	26.0	30.0	0.0	0.00	0	0	8.0	0	0	7.76	-0.07361460	0.955613361	1.0	11:53	0	1	2.47	40.700	0	1	0	1	0.20	43024
7-25	Rain Collection	1	6˚9'58" S 39˚11'38" E	1	1	0.00000000000000	0	0		0	0		20.0	0.0	0.0	26.0	24.5	100.0	0.00	0	0	22.0	0	0	7.76	-0.12185240	0.961863312	1.0	12:08	0	1	2.83	44.400	0	1	0	1	0.20	43024
7-26	Rain Collection	1	6˚9'57" S 39˚11'39" E	0	0		0	0		1	5	0.69897000433602	0.0	0.0	60.0	24.0	32.0	0.0	0.00	0	0	31.0	0	0	7.37	-0.09900400	0.957687570	1.0	12:26	0	1	3.23	35.700	0	1	0	1	0.20	43024
7-27	Rain Collection	1	6˚9'50" S 39˚11'15" E	0	0		0	0		0	0		0.0	0.0	0.0	26.0	35.0	0.0	0.00	0	0	8.0	0	0	8.12	0.26778889	1.081876513	1.0	13:15	0	1	2.60	43.300	0	1	0	1	0.20	43024
7-28	Rain Collection	1	6˚9'55" S 39˚11'18" E	0	0		1	2	0.30102999566398	1	12	1.07918124604762	0.0	20.0	80.0	25.0	24.0	100.0	0.00	0	0	2.0	0	0	7.60	-0.07166290	0.974668461	1.0	13:44	0	1	1.42	23.200	0	1	0	1	0.20	43024
7-29	Rain Collection	1	6ª9'55" S 39˚11'25" E	0	0		1	1	0.00000000000000	1	3	0.47712125471966	0.0	20.0	20.0	26.0	24.0	100.0	0.00	0	0	23.0	0	0	7.44	-0.03719060	0.963423347	1.0	14:07	0	1	1.99	31.300	0	1	0	1	0.20	43024
7-30	Rain Collection	1	6˚9'30" S 39˚11'41" E	0	0		0	0		0	0		0.0	0.0	0.0	25.0	24.0	100.0	0.00	0	0	19.0	1	1	7.94	0.05981981	0.951784861	1.0	14:58	0	1	1.16	18.300	0	1	0	1	0.20	43024
16	Drain	0	6˚9'31" S 39˚11'42" E	0	0		1	16	1.20411998265592	0	0		0.0	80.0	0.0	24.0	26.0	0.0	0.00	1	1	9.5	1	1	7.98	-0.03313250	1.052945692	5.0	10:01	1	0	0.56	8.400	0	0	1	2	0.20	50124
16	Drain	0	6˚9'32" S 39˚11'49" E	0	0		1	42	1.62324929039790	0	0		0.0	100.0	0.0	24.0	26.0	0.0	0.00	1	1	23.5	1	1	7.97	0.04722477	1.051191493	5.0	10:16	1	0	0.53	8.600	0	0	1	2	0.20	50124
16	Drain	0	6˚9'32" S 39˚11'49" E	0	0		1	2	0.30102999566398	0	0		0.0	40.0	0.0	23.0	27.0	20.0	0.00	1	1	8.0	1	0	7.99	0.00962128	1.039116972	5.0	10:34	1	0	0.71	10.800	0	0	1	2	0.20	50124
16	Drain	0	6˚9'31" S 39˚11'49" E	0	0		1	3	0.47712125471966	0	0		0.0	60.0	0.0	23.0	25.0	100.0	20.00	1	1	46.0	1	0	7.92	0.04809665	1.070535200	5.0	10:47	1	0	0.79	11.900	0	0	1	2	0.20	50124
16	Drain	0	6˚9'32" S 39˚11'48" E	0	0		1	2	0.30102999566398	0	0		0.0	40.0	0.0	23.0	25.0	75.0	50.00	1	1	52.0	1	1	7.99	0.03579318	1.069321845	5.0	11:05	1	0	0.60	9.400	0	0	1	2	0.20	50124
18	Wetland	0	6˚9'38" S 39˚12'1" E	0	0		0	0		0	0		0.0	0.0	0.0	24.0	32.0	0.0	10.00	0	1	7.0	0	1	8.26	0.02312057	1.057724984	5.0	11:28	1	0	3.58	59.900	0	0	1	2	0.20	50124
18	Wetland	0	6˚9'28" S 39˚12'2" E	0	0		0	0		0	0		0.0	0.0	0.0	24.0	31.0	0.0	20.00	0	1	6.0	0	1	8.21	-0.00973310	1.029632783	5.0	11:43	1	0	2.00	33.500	0	0	1	2	0.20	50124
18	Wetland	0	6˚9'30" S 39˚12'4" E	0	0		0	0		0	0		0.0	0.0	0.0	27.0	32.0	0.0	0.00	0	1	5.0	0	1	8.23	-0.12190730	1.001201708	5.0	12:01	1	0	2.27	38.300	0	0	1	2	0.20	50124
18	Wetland	0	6˚9'30" S 39˚12'7" E	0	0		0	0		0	0		0.0	0.0	0.0	27.0	28.0	0.0	70.00	0	1	35.0	0	1	8.04	-0.03313990	1.033794709	5.0	13:09	1	0	2.05	34.000	0	0	1	2	0.20	50124
18	Wetland	0	6˚9'34" S 39˚12'4" E	0	0		0	0		0	0		0.0	0.0	0.0	26.5	29.0	0.0	90.00	1	1	40.0	0	1	7.94	0.00318306	1.056283410	5.0	13:26	1	0	1.82	31.200	0	0	1	2	0.20	50124
17	Wetland	0	6˚9'28" S 39˚11'57" E	0	0		0	0		0	0		0.0	0.0	0.0	24.5	26.5	100.0	0.00	0	0	8.0	0	1	8.24	-0.08292410	1.024444523	4.0	12;22	1	0	3.54	57.400	0	0	1	2	0.20	50124
17	Wetland	0	6˚9'26" S 39˚11'56" E	0	0		0	0		0	0		0.0	0.0	0.0	23.0	33.0	0.0	25.00	0	1	3.0	0	1	8.52	-0.00332550	1.044171937	4.0	12:42	1	0	4.19	71.100	0	0	1	2	0.20	50124
